# Supplementary material for: Carnivore and Animal-Based Diets in Sport: A Critical Evaluation of Current Evidence and Future Perspectives for Precision Nutrition
Source: Nutrients. 2026 Mar 21;18(6):998. doi: 10.3390/nu18060998 (PMC13029088; doi:10.3390/nu18060998)
Supplement: Supplementary file 1 [file nutrients-18-00998-s001.zip]

Archive with 1 entries (1 files):
- nutrients-4193721-supplementary.pdf
